# Supplementary material for: Novel Screen-Printed Sensor with Chemically Deposited Boron-Doped Diamond Electrode: Preparation, Characterization, and Application
Source: Biosensors (Basel). 2022 Apr 13;12(4):241. doi: 10.3390/bios12040241 (PMC9027657; doi:10.3390/bios12040241)
Supplement: Supplementary file 1 [file biosensors-12-00241-s001.zip]

Archive with 1 entries (1 files):
- biosensors-1667856-supplementary.pdf
